# Supplementary material for: Long-Term Clinical Outcomes and Safety Analysis of Superficial Esophageal Cancer Patients Treated with Definitive or Adjuvant Radiotherapy
Source: Cancers (Basel). 2022 Jul 14;14(14):3423. doi: 10.3390/cancers14143423 (PMC9322572; doi:10.3390/cancers14143423)
Supplement: Supplementary file 1 [file cancers-14-03423-s001.zip]

Archive with 1 entries (1 files):
- cancers-1773588-supplementary.pdf
